# Supplementary material for: Single-cell transcriptional landscape of peripheral myeloid cells in autoimmune diseases
Source: iScience. 2025 Jul 1;28(8):113026. doi: 10.1016/j.isci.2025.113026 (PMC12283746; doi:10.1016/j.isci.2025.113026)
Supplement: Table S3. Essential functional modules in monocytes identified in this study, related to Figure 5 [file mmc2.xls]

## Sheet: TableS3
module	id
module3_leukocyte_proliferation	HES4
module5_interferon	ISG15
module3_leukocyte_proliferation	TNFRSF14
module7_cytoplasmic_translation	RPL22
module3_leukocyte_proliferation	RNF207
module3_leukocyte_proliferation	GPR153
module8_oxidative_phosphorylation	PARK7
module1_response_to_reactive_oxygen_species	RBP7
module1_response_to_reactive_oxygen_species	PGD
module1_response_to_reactive_oxygen_species	AGTRAP
module4_actin_filament	TNFRSF8
module3_leukocyte_proliferation	TNFRSF1B
module8_oxidative_phosphorylation	SDHB
module1_response_to_reactive_oxygen_species	PADI2
module1_response_to_reactive_oxygen_species	PADI4
module8_oxidative_phosphorylation	CAPZB
module1_response_to_reactive_oxygen_species	CDA
module3_leukocyte_proliferation	C1QA
module3_leukocyte_proliferation	C1QC
module3_leukocyte_proliferation	C1QB
module7_cytoplasmic_translation	RPL11
module3_leukocyte_proliferation	RUNX3
module7_cytoplasmic_translation	SH3BGRL3
module7_cytoplasmic_translation	CD52
module8_oxidative_phosphorylation	HMGN2
module3_leukocyte_proliferation	SYTL1
module3_leukocyte_proliferation	WASF2
module5_interferon	IFI6
module1_response_to_reactive_oxygen_species	PTAFR
module3_leukocyte_proliferation	PTP4A2
module3_leukocyte_proliferation	MARCKSL1
module1_response_to_reactive_oxygen_species	CSF3R
module8_oxidative_phosphorylation	NDUFS5
module3_leukocyte_proliferation	PABPC4
module8_oxidative_phosphorylation	YBX1
module7_cytoplasmic_translation	RPS8
module8_oxidative_phosphorylation	PRDX1
module8_oxidative_phosphorylation	UQCRH
module8_oxidative_phosphorylation	TMEM59
module2_il1_mediated_pathway	JUN
module3_leukocyte_proliferation	L1TD1
module1_response_to_reactive_oxygen_species	WLS
module5_interferon	NEXN
module5_interferon	IFI44L
module5_interferon	IFI44
module8_oxidative_phosphorylation	GNG5
module5_interferon	GBP1
module5_interferon	GBP2
module5_interferon	GBP4
module5_interferon	GBP5
module7_cytoplasmic_translation	RPL5
module8_oxidative_phosphorylation	PSMA5
module8_oxidative_phosphorylation	CD53
module8_oxidative_phosphorylation	C1orf162
module3_leukocyte_proliferation	RHOC
module1_response_to_reactive_oxygen_species	PTPN22
module3_leukocyte_proliferation	ATP1A1
module1_response_to_reactive_oxygen_species	FCGR1A
module8_oxidative_phosphorylation	MRPS21
module2_il1_mediated_pathway	MCL1
module1_response_to_reactive_oxygen_species	S100A10
module7_cytoplasmic_translation	S100A11
module1_response_to_reactive_oxygen_species	S100A9
module1_response_to_reactive_oxygen_species	S100A12
module1_response_to_reactive_oxygen_species	S100A8
module7_cytoplasmic_translation	S100A6
module7_cytoplasmic_translation	S100A4
module7_cytoplasmic_translation	RPS27
module3_leukocyte_proliferation	PMVK
module3_leukocyte_proliferation	CKS1B
module8_oxidative_phosphorylation	SSR2
module2_il1_mediated_pathway	LMNA
module3_leukocyte_proliferation	CCT3
module1_response_to_reactive_oxygen_species	CD1D
module1_response_to_reactive_oxygen_species	MNDA
module5_interferon	IFI16
module1_response_to_reactive_oxygen_species	TAGLN2
module6_antigen_processing_presentation	PEA15
module8_oxidative_phosphorylation	CD48
module5_interferon	SLAMF7
module3_leukocyte_proliferation	ITLN1
module3_leukocyte_proliferation	TSTD1
module8_oxidative_phosphorylation	PFDN2
module7_cytoplasmic_translation	FCER1G
module3_leukocyte_proliferation	FCGR3A
module3_leukocyte_proliferation	FCGR3B
module3_leukocyte_proliferation	SH2D1B
module8_oxidative_phosphorylation	MGST3
module1_response_to_reactive_oxygen_species	CREG1
module1_response_to_reactive_oxygen_species	F5
module1_response_to_reactive_oxygen_species	SELL
module3_leukocyte_proliferation	RABGAP1L
module3_leukocyte_proliferation	CACYBP
module3_leukocyte_proliferation	IER5
module6_antigen_processing_presentation	RGL1
module1_response_to_reactive_oxygen_species	IVNS1ABP
module2_il1_mediated_pathway	RGS2
module3_leukocyte_proliferation	PTPRC
module3_leukocyte_proliferation	RASSF5
module1_response_to_reactive_oxygen_species	CR1
module2_il1_mediated_pathway	G0S2
module3_leukocyte_proliferation	BATF3
module8_oxidative_phosphorylation	CNIH4
module3_leukocyte_proliferation	PARP1
module8_oxidative_phosphorylation	GUK1
module1_response_to_reactive_oxygen_species	IRF2BP2
module3_leukocyte_proliferation	LYST
module4_actin_filament	GPR137B
module2_il1_mediated_pathway	NLRP3
module7_cytoplasmic_translation	RPS7
module5_interferon	CMPK2
module5_interferon	RSAD2
module2_il1_mediated_pathway	ID2
module8_oxidative_phosphorylation	PDIA6
module3_leukocyte_proliferation	FAM49A
module3_leukocyte_proliferation	RHOB
module3_leukocyte_proliferation	RAB10
module8_oxidative_phosphorylation	OST4
module5_interferon	EIF2AK2
module1_response_to_reactive_oxygen_species	QPCT
module1_response_to_reactive_oxygen_species	CDC42EP3
module1_response_to_reactive_oxygen_species	CYP1B1
module3_leukocyte_proliferation	EML4
module8_oxidative_phosphorylation	COX7A2L
module8_oxidative_phosphorylation	CALM2
module7_cytoplasmic_translation	RPS27A
module8_oxidative_phosphorylation	ANXA4
module8_oxidative_phosphorylation	SNRPG
module4_actin_filament	ADD2
module3_leukocyte_proliferation	CLEC4F
module1_response_to_reactive_oxygen_species	DYSF
module3_leukocyte_proliferation	PRADC1
module8_oxidative_phosphorylation	MTHFD2
module7_cytoplasmic_translation	TMSB10
module1_response_to_reactive_oxygen_species	CAPG
module8_oxidative_phosphorylation	VAMP8
module5_interferon	VAMP5
module3_leukocyte_proliferation	ST3GAL5
module2_il1_mediated_pathway	DUSP2
module8_oxidative_phosphorylation	COX5B
module3_leukocyte_proliferation	PDCL3
module7_cytoplasmic_translation	RPL31
module4_actin_filament	TBC1D8
module3_leukocyte_proliferation	RNF149
module2_il1_mediated_pathway	IL1B
module2_il1_mediated_pathway	IL1RN
module3_leukocyte_proliferation	ACTR3
module8_oxidative_phosphorylation	MARCO
module8_oxidative_phosphorylation	DBI
module3_leukocyte_proliferation	CCDC115
module5_interferon	NMI
module2_il1_mediated_pathway	TNFAIP6
module4_actin_filament	FMNL2
module3_leukocyte_proliferation	CYTIP
module5_interferon	IFIH1
module1_response_to_reactive_oxygen_species	GCA
module8_oxidative_phosphorylation	SSB
module3_leukocyte_proliferation	ITGA4
module1_response_to_reactive_oxygen_species	SLC40A1
module5_interferon	STAT1
module8_oxidative_phosphorylation	HSPE1
module8_oxidative_phosphorylation	NDUFB3
module8_oxidative_phosphorylation	EEF1B2
module7_cytoplasmic_translation	RPL37A
module8_oxidative_phosphorylation	ARPC2
module3_leukocyte_proliferation	GPBAR1
module1_response_to_reactive_oxygen_species	CYP27A1
module6_antigen_processing_presentation	PID1
module5_interferon	SP110
module7_cytoplasmic_translation	PTMA
module2_il1_mediated_pathway	ARL4C
module4_actin_filament	SNED1
module2_il1_mediated_pathway	BHLHE40
module3_leukocyte_proliferation	CAMK1
module3_leukocyte_proliferation	TADA3
module8_oxidative_phosphorylation	BRK1
module7_cytoplasmic_translation	RPL32
module4_actin_filament	RFTN1
module7_cytoplasmic_translation	RPL15
module3_leukocyte_proliferation	CMTM6
module1_response_to_reactive_oxygen_species	CRTAP
module3_leukocyte_proliferation	ACAA1
module3_leukocyte_proliferation	MYD88
module3_leukocyte_proliferation	CX3CR1
module8_oxidative_phosphorylation	RPSA
module7_cytoplasmic_translation	RPL14
module3_leukocyte_proliferation	NKTR
module1_response_to_reactive_oxygen_species	CCR1
module1_response_to_reactive_oxygen_species	CCR2
module3_leukocyte_proliferation	CCDC12
module8_oxidative_phosphorylation	TMA7
module3_leukocyte_proliferation	NDUFAF3
module8_oxidative_phosphorylation	RHOA
module3_leukocyte_proliferation	MAPKAPK3
module7_cytoplasmic_translation	RPL29
module1_response_to_reactive_oxygen_species	STAB1
module8_oxidative_phosphorylation	SPCS1
module1_response_to_reactive_oxygen_species	TKT
module3_leukocyte_proliferation	C3orf14
module3_leukocyte_proliferation	ARL6IP5
module1_response_to_reactive_oxygen_species	PROK2
module7_cytoplasmic_translation	RPL24
module3_leukocyte_proliferation	NFKBIZ
module3_leukocyte_proliferation	CD47
module3_leukocyte_proliferation	ATG3
module8_oxidative_phosphorylation	NDUFB4
module8_oxidative_phosphorylation	HCLS1
module3_leukocyte_proliferation	EAF2
module3_leukocyte_proliferation	CD86
module1_response_to_reactive_oxygen_species	CSTA
module3_leukocyte_proliferation	FAM162A
module5_interferon	PARP9
module5_interferon	DTX3L
module5_interferon	PARP14
module4_actin_filament	HEG1
module3_leukocyte_proliferation	MGLL
module3_leukocyte_proliferation	MRAS
module3_leukocyte_proliferation	ATP1B3
module3_leukocyte_proliferation	CHST2
module5_interferon	PLSCR1
module4_actin_filament	PPM1L
module1_response_to_reactive_oxygen_species	FNDC3B
module5_interferon	TNFSF10
module8_oxidative_phosphorylation	NDUFB5
module8_oxidative_phosphorylation	EIF4A2
module3_leukocyte_proliferation	HES1
module7_cytoplasmic_translation	RPL35A
module3_leukocyte_proliferation	FGFRL1
module4_actin_filament	RGS12
module1_response_to_reactive_oxygen_species	S100P
module1_response_to_reactive_oxygen_species	FBXL5
module1_response_to_reactive_oxygen_species	FAM200B
module1_response_to_reactive_oxygen_species	BST1
module5_interferon	LAP3
module3_leukocyte_proliferation	ARAP2
module3_leukocyte_proliferation	KLF3
module7_cytoplasmic_translation	RPL9
module3_leukocyte_proliferation	PF4
module2_il1_mediated_pathway	EREG
module3_leukocyte_proliferation	NAAA
module5_interferon	CXCL10
module8_oxidative_phosphorylation	HNRNPDL
module5_interferon	PLAC8
module4_actin_filament	PTPN13
module5_interferon	HERC5
module3_leukocyte_proliferation	PDLIM5
module8_oxidative_phosphorylation	H2AFZ
module7_cytoplasmic_translation	RPL34
module6_antigen_processing_presentation	CAMK2D
module8_oxidative_phosphorylation	ANXA5
module3_leukocyte_proliferation	SCLT1
module8_oxidative_phosphorylation	NDUFC1
module1_response_to_reactive_oxygen_species	MGST2
module7_cytoplasmic_translation	RPS3A
module5_interferon	DDX60
module1_response_to_reactive_oxygen_species	HMGB2
module1_response_to_reactive_oxygen_species	ACSL1
module8_oxidative_phosphorylation	NDUFS6
module3_leukocyte_proliferation	CCT5
module1_response_to_reactive_oxygen_species	BASP1
module3_leukocyte_proliferation	PTGER4
module7_cytoplasmic_translation	RPL37
module1_response_to_reactive_oxygen_species	EMB
module1_response_to_reactive_oxygen_species	PARP8
module3_leukocyte_proliferation	SNX18
module1_response_to_reactive_oxygen_species	NAIP
module8_oxidative_phosphorylation	BTF3
module1_response_to_reactive_oxygen_species	HEXB
module7_cytoplasmic_translation	RPS23
module1_response_to_reactive_oxygen_species	VCAN
module8_oxidative_phosphorylation	COX7C
module1_response_to_reactive_oxygen_species	GLRX
module1_response_to_reactive_oxygen_species	SLCO4C1
module1_response_to_reactive_oxygen_species	LMNB1
module8_oxidative_phosphorylation	HINT1
module8_oxidative_phosphorylation	UQCRQ
module8_oxidative_phosphorylation	VDAC1
module8_oxidative_phosphorylation	SKP1
module2_il1_mediated_pathway	EGR1
module1_response_to_reactive_oxygen_species	CD14
module1_response_to_reactive_oxygen_species	ARHGAP26
module3_leukocyte_proliferation	CSF1R
module6_antigen_processing_presentation	CD74
module7_cytoplasmic_translation	RPS14
module1_response_to_reactive_oxygen_species	ANXA6
module1_response_to_reactive_oxygen_species	GM2A
module3_leukocyte_proliferation	CYFIP2
module3_leukocyte_proliferation	LCP2
module8_oxidative_phosphorylation	NPM1
module3_leukocyte_proliferation	STK10
module8_oxidative_phosphorylation	HIGD2A
module8_oxidative_phosphorylation	RAB24
module8_oxidative_phosphorylation	PRELID1
module8_oxidative_phosphorylation	NHP2
module3_leukocyte_proliferation	SCGB3A1
module1_response_to_reactive_oxygen_species	SERPINB1
module1_response_to_reactive_oxygen_species	F13A1
module1_response_to_reactive_oxygen_species	LY86
module4_actin_filament	NEDD9
module1_response_to_reactive_oxygen_species	TMEM170B
module2_il1_mediated_pathway	CD83
module3_leukocyte_proliferation	TPMT
module3_leukocyte_proliferation	KDM1B
module3_leukocyte_proliferation	RNF144B
module8_oxidative_phosphorylation	HLA-F
module7_cytoplasmic_translation	HLA-A
module8_oxidative_phosphorylation	HLA-E
module3_leukocyte_proliferation	TUBB
module2_il1_mediated_pathway	IER3
module7_cytoplasmic_translation	HLA-C
module7_cytoplasmic_translation	HLA-B
module3_leukocyte_proliferation	LTB
module7_cytoplasmic_translation	LST1
module7_cytoplasmic_translation	AIF1
module8_oxidative_phosphorylation	CLIC1
module3_leukocyte_proliferation	NOTCH4
module6_antigen_processing_presentation	HLA-DRA
module6_antigen_processing_presentation	HLA-DRB5
module6_antigen_processing_presentation	HLA-DRB1
module6_antigen_processing_presentation	HLA-DQA1
module6_antigen_processing_presentation	HLA-DQB1
module6_antigen_processing_presentation	HLA-DQA2
module8_oxidative_phosphorylation	PSMB8
module5_interferon	PSMB9
module6_antigen_processing_presentation	HLA-DMB
module6_antigen_processing_presentation	HLA-DMA
module6_antigen_processing_presentation	HLA-DOA
module6_antigen_processing_presentation	HLA-DPA1
module6_antigen_processing_presentation	HLA-DPB1
module7_cytoplasmic_translation	RPS18
module7_cytoplasmic_translation	RPS10
module8_oxidative_phosphorylation	SNRPC
module7_cytoplasmic_translation	RPL10A
module2_il1_mediated_pathway	CDKN1A
module3_leukocyte_proliferation	FGD2
module2_il1_mediated_pathway	TREM1
module8_oxidative_phosphorylation	CCND3
module3_leukocyte_proliferation	DNPH1
module8_oxidative_phosphorylation	HSP90AB1
module3_leukocyte_proliferation	GSTA4
module7_cytoplasmic_translation	EEF1A1
module8_oxidative_phosphorylation	COX7A2
module2_il1_mediated_pathway	PRDM1
module8_oxidative_phosphorylation	SNX3
module3_leukocyte_proliferation	MARCKS
module6_antigen_processing_presentation	EPB41L2
module1_response_to_reactive_oxygen_species	VNN3
module1_response_to_reactive_oxygen_species	VNN2
module7_cytoplasmic_translation	RPS12
module2_il1_mediated_pathway	SGK1
module2_il1_mediated_pathway	TNFAIP3
module1_response_to_reactive_oxygen_species	HEBP2
module8_oxidative_phosphorylation	ABRACL
module3_leukocyte_proliferation	AIG1
module3_leukocyte_proliferation	UTRN
module6_antigen_processing_presentation	SASH1
module4_actin_filament	SNX9
module3_leukocyte_proliferation	EZR
module3_leukocyte_proliferation	MRPL18
module3_leukocyte_proliferation	MPC1
module3_leukocyte_proliferation	RNASET2
module8_oxidative_phosphorylation	PSMB1
module3_leukocyte_proliferation	MAD1L1
module3_leukocyte_proliferation	LFNG
module7_cytoplasmic_translation	ACTB
module8_oxidative_phosphorylation	RPA3
module8_oxidative_phosphorylation	NDUFA4
module1_response_to_reactive_oxygen_species	AHR
module7_cytoplasmic_translation	TOMM7
module3_leukocyte_proliferation	FAM126A
module8_oxidative_phosphorylation	CYCS
module1_response_to_reactive_oxygen_species	CREB5
module6_antigen_processing_presentation	CPVL
module3_leukocyte_proliferation	SCRN1
module3_leukocyte_proliferation	PPP1R17
module5_interferon	NT5C3A
module5_interferon	BLVRA
module8_oxidative_phosphorylation	PPIA
module3_leukocyte_proliferation	MYO1G
module3_leukocyte_proliferation	CCM2
module3_leukocyte_proliferation	IKZF1
module8_oxidative_phosphorylation	SEC61G
module8_oxidative_phosphorylation	CHCHD2
module1_response_to_reactive_oxygen_species	NCF1
module8_oxidative_phosphorylation	MDH2
module3_leukocyte_proliferation	HSPB1
module4_actin_filament	PHTF2
module1_response_to_reactive_oxygen_species	CD36
module8_oxidative_phosphorylation	SRI
module1_response_to_reactive_oxygen_species	STEAP4
module4_actin_filament	CDK6
module5_interferon	SAMD9
module5_interferon	SAMD9L
module3_leukocyte_proliferation	GNG11
module8_oxidative_phosphorylation	ARPC1B
module3_leukocyte_proliferation	PILRA
module3_leukocyte_proliferation	CUX1
module2_il1_mediated_pathway	NAMPT
module3_leukocyte_proliferation	PIK3CG
module1_response_to_reactive_oxygen_species	TFEC
module8_oxidative_phosphorylation	NDUFA5
module8_oxidative_phosphorylation	ATP6V1F
module3_leukocyte_proliferation	MTPN
module3_leukocyte_proliferation	TBXAS1
module5_interferon	PARP12
module8_oxidative_phosphorylation	NDUFB2
module8_oxidative_phosphorylation	GSTK1
module1_response_to_reactive_oxygen_species	ZNF467
module1_response_to_reactive_oxygen_species	SMARCD3
module3_leukocyte_proliferation	NUB1
module3_leukocyte_proliferation	INSIG1
module7_cytoplasmic_translation	TMSB4X
module1_response_to_reactive_oxygen_species	AP1S2
module3_leukocyte_proliferation	PRDX4
module7_cytoplasmic_translation	SAT1
module3_leukocyte_proliferation	CHST7
module8_oxidative_phosphorylation	NDUFB11
module8_oxidative_phosphorylation	TIMP1
module8_oxidative_phosphorylation	CFP
module8_oxidative_phosphorylation	UXT
module1_response_to_reactive_oxygen_species	PLP2
module3_leukocyte_proliferation	MAGED2
module7_cytoplasmic_translation	RPS4X
module8_oxidative_phosphorylation	COX7B
module8_oxidative_phosphorylation	PGK1
module3_leukocyte_proliferation	P2RY10
module8_oxidative_phosphorylation	SH3BGRL
module3_leukocyte_proliferation	BTK
module8_oxidative_phosphorylation	RPL36A
module8_oxidative_phosphorylation	TSC22D3
module1_response_to_reactive_oxygen_species	IL13RA1
module8_oxidative_phosphorylation	SLC25A5
module7_cytoplasmic_translation	RPL39
module8_oxidative_phosphorylation	NDUFA1
module8_oxidative_phosphorylation	BCAP31
module8_oxidative_phosphorylation	SSR4
module7_cytoplasmic_translation	RPL10
module3_leukocyte_proliferation	MSR1
module8_oxidative_phosphorylation	ASAH1
module6_antigen_processing_presentation	GFRA2
module3_leukocyte_proliferation	DOK2
module6_antigen_processing_presentation	SORBS3
module1_response_to_reactive_oxygen_species	SLC25A37
module1_response_to_reactive_oxygen_species	BNIP3L
module1_response_to_reactive_oxygen_species	CLU
module1_response_to_reactive_oxygen_species	NRG1
module3_leukocyte_proliferation	ZNF703
module1_response_to_reactive_oxygen_species	CEBPD
module3_leukocyte_proliferation	LYN
module7_cytoplasmic_translation	RPS20
module7_cytoplasmic_translation	RPL7
module3_leukocyte_proliferation	PAG1
module8_oxidative_phosphorylation	FABP5
module8_oxidative_phosphorylation	DECR1
module7_cytoplasmic_translation	UQCRB
module7_cytoplasmic_translation	RPL30
module8_oxidative_phosphorylation	COX6C
module3_leukocyte_proliferation	ZNF706
module1_response_to_reactive_oxygen_species	KLF10
module8_oxidative_phosphorylation	EIF3E
module8_oxidative_phosphorylation	ENY2
module8_oxidative_phosphorylation	EIF3H
module3_leukocyte_proliferation	MRPL13
module4_actin_filament	MTSS1
module1_response_to_reactive_oxygen_species	TMEM71
module3_leukocyte_proliferation	PTP4A3
module3_leukocyte_proliferation	LYPD2
module3_leukocyte_proliferation	LYNX1
module5_interferon	LY6E
module7_cytoplasmic_translation	EEF1D
module8_oxidative_phosphorylation	CYC1
module7_cytoplasmic_translation	RPL8
module3_leukocyte_proliferation	SNAPC3
module7_cytoplasmic_translation	RPS6
module5_interferon	DDX58
module3_leukocyte_proliferation	ENHO
module1_response_to_reactive_oxygen_species	GLIPR2
module1_response_to_reactive_oxygen_species	ALDH1A1
module1_response_to_reactive_oxygen_species	ANXA1
module8_oxidative_phosphorylation	OSTF1
module1_response_to_reactive_oxygen_species	AGTPBP1
module3_leukocyte_proliferation	CTSL
module8_oxidative_phosphorylation	FBP1
module3_leukocyte_proliferation	TRIM14
module8_oxidative_phosphorylation	ERP44
module1_response_to_reactive_oxygen_species	TXN
module3_leukocyte_proliferation	SLC31A2
module8_oxidative_phosphorylation	ATP6V1G1
module1_response_to_reactive_oxygen_species	MEGF9
module3_leukocyte_proliferation	PHF19
module7_cytoplasmic_translation	RPL35
module7_cytoplasmic_translation	RPL12
module4_actin_filament	SH2D3C
module3_leukocyte_proliferation	C9orf78
module1_response_to_reactive_oxygen_species	NUP214
module7_cytoplasmic_translation	RPL7A
module3_leukocyte_proliferation	SLC2A6
module1_response_to_reactive_oxygen_species	FCN1
module8_oxidative_phosphorylation	PHPT1
module8_oxidative_phosphorylation	EDF1
module3_leukocyte_proliferation	SSNA1
module3_leukocyte_proliferation	NSMF
module8_oxidative_phosphorylation	GDI2
module4_actin_filament	SFMBT2
module4_actin_filament	CAMK1D
module1_response_to_reactive_oxygen_species	VIM
module1_response_to_reactive_oxygen_species	MPP7
module4_actin_filament	SVIL
module2_il1_mediated_pathway	MAP3K8
module3_leukocyte_proliferation	ITGB1
module4_actin_filament	ARID5B
module7_cytoplasmic_translation	SRGN
module8_oxidative_phosphorylation	PPA1
module4_actin_filament	CDH23
module7_cytoplasmic_translation	PSAP
module2_il1_mediated_pathway	DDIT4
module4_actin_filament	ADK
module8_oxidative_phosphorylation	VDAC2
module3_leukocyte_proliferation	KCNMA1
module7_cytoplasmic_translation	RPS24
module2_il1_mediated_pathway	PPIF
module3_leukocyte_proliferation	SFTPD
module3_leukocyte_proliferation	TSPAN14
module4_actin_filament	PAPSS2
module5_interferon	ANKRD22
module6_antigen_processing_presentation	LIPA
module5_interferon	IFIT2
module5_interferon	IFIT3
module5_interferon	IFIT1
module3_leukocyte_proliferation	PCGF5
module3_leukocyte_proliferation	MYOF
module1_response_to_reactive_oxygen_species	ENTPD1
module3_leukocyte_proliferation	PIK3AP1
module8_oxidative_phosphorylation	PGAM1
module3_leukocyte_proliferation	CALHM2
module3_leukocyte_proliferation	DUSP5
module4_actin_filament	TCF7L2
module8_oxidative_phosphorylation	RGS10
module1_response_to_reactive_oxygen_species	PTPRE
module3_leukocyte_proliferation	KNDC1
module8_oxidative_phosphorylation	FUOM
module3_leukocyte_proliferation	IFITM2
module5_interferon	IFITM1
module5_interferon	IFITM3
module3_leukocyte_proliferation	RNH1
module5_interferon	IRF7
module1_response_to_reactive_oxygen_species	TALDO1
module7_cytoplasmic_translation	RPLP2
module8_oxidative_phosphorylation	POLR2L
module1_response_to_reactive_oxygen_species	CTSD
module3_leukocyte_proliferation	C11orf21
module3_leukocyte_proliferation	CDKN1C
module8_oxidative_phosphorylation	RHOG
module5_interferon	TRIM22
module8_oxidative_phosphorylation	EIF3F
module7_cytoplasmic_translation	RPL27A
module8_oxidative_phosphorylation	TMEM9B
module3_leukocyte_proliferation	SWAP70
module7_cytoplasmic_translation	RPS13
module8_oxidative_phosphorylation	LDHA
module4_actin_filament	PRR5L
module3_leukocyte_proliferation	ACP2
module8_oxidative_phosphorylation	SPI1
module5_interferon	UBE2L6
module5_interferon	SERPING1
module1_response_to_reactive_oxygen_species	MS4A6A
module3_leukocyte_proliferation	MS4A4A
module3_leukocyte_proliferation	MS4A7
module8_oxidative_phosphorylation	TMEM258
module7_cytoplasmic_translation	FTH1
module8_oxidative_phosphorylation	UBXN1
module8_oxidative_phosphorylation	TMEM179B
module1_response_to_reactive_oxygen_species	RTN3
module8_oxidative_phosphorylation	COX8A
module3_leukocyte_proliferation	RASGRP2
module7_cytoplasmic_translation	FAU
module3_leukocyte_proliferation	FAM89B
module7_cytoplasmic_translation	CFL1
module3_leukocyte_proliferation	DRAP1
module8_oxidative_phosphorylation	BANF1
module3_leukocyte_proliferation	YIF1A
module8_oxidative_phosphorylation	POLD4
module8_oxidative_phosphorylation	PPP1CA
module3_leukocyte_proliferation	TBC1D10C
module3_leukocyte_proliferation	CORO1B
module3_leukocyte_proliferation	CABP4
module3_leukocyte_proliferation	TMEM134
module3_leukocyte_proliferation	CDK2AP2
module8_oxidative_phosphorylation	GSTP1
module3_leukocyte_proliferation	UNC93B1
module1_response_to_reactive_oxygen_species	LAMTOR1
module1_response_to_reactive_oxygen_species	FOLR3
module8_oxidative_phosphorylation	UCP2
module3_leukocyte_proliferation	ARRB1
module7_cytoplasmic_translation	RPS3
module3_leukocyte_proliferation	CTSC
module3_leukocyte_proliferation	BIRC3
module5_interferon	TMEM123
module3_leukocyte_proliferation	CASP5
module8_oxidative_phosphorylation	CASP1
module8_oxidative_phosphorylation	CARD16
module8_oxidative_phosphorylation	SDHD
module3_leukocyte_proliferation	SIDT2
module3_leukocyte_proliferation	TAGLN
module7_cytoplasmic_translation	RPS25
module1_response_to_reactive_oxygen_species	SORL1
module4_actin_filament	UBASH3B
module3_leukocyte_proliferation	HSPA8
module1_response_to_reactive_oxygen_species	APLP2
module1_response_to_reactive_oxygen_species	CD9
module1_response_to_reactive_oxygen_species	GAPDH
module6_antigen_processing_presentation	CD4
module8_oxidative_phosphorylation	TPI1
module3_leukocyte_proliferation	PTPN6
module1_response_to_reactive_oxygen_species	CD163
module1_response_to_reactive_oxygen_species	SLC2A3
module3_leukocyte_proliferation	C3AR1
module1_response_to_reactive_oxygen_species	CLEC4D
module1_response_to_reactive_oxygen_species	CLEC4E
module3_leukocyte_proliferation	M6PR
module3_leukocyte_proliferation	CLEC2B
module1_response_to_reactive_oxygen_species	YBX3
module1_response_to_reactive_oxygen_species	PLBD1
module8_oxidative_phosphorylation	ARHGDIB
module4_actin_filament	EPS8
module1_response_to_reactive_oxygen_species	MGST1
module8_oxidative_phosphorylation	LDHB
module3_leukocyte_proliferation	MRPS35
module1_response_to_reactive_oxygen_species	LRRK2
module3_leukocyte_proliferation	TUBA1B
module3_leukocyte_proliferation	TUBA1A
module3_leukocyte_proliferation	BIN2
module3_leukocyte_proliferation	NR4A1
module3_leukocyte_proliferation	IGFBP6
module7_cytoplasmic_translation	PFDN5
module8_oxidative_phosphorylation	PRR13
module8_oxidative_phosphorylation	HNRNPA1
module1_response_to_reactive_oxygen_species	NFE2
module8_oxidative_phosphorylation	BLOC1S1
module8_oxidative_phosphorylation	CD63
module8_oxidative_phosphorylation	RPS26
module7_cytoplasmic_translation	RPL41
module7_cytoplasmic_translation	MYL6
module3_leukocyte_proliferation	PTGES3
module7_cytoplasmic_translation	NACA
module3_leukocyte_proliferation	MDM1
module3_leukocyte_proliferation	RAP1B
module1_response_to_reactive_oxygen_species	LYZ
module3_leukocyte_proliferation	NAP1L1
module8_oxidative_phosphorylation	NDUFA12
module8_oxidative_phosphorylation	SNRPF
module3_leukocyte_proliferation	TMPO
module8_oxidative_phosphorylation	SLC25A3
module1_response_to_reactive_oxygen_species	CKAP4
module6_antigen_processing_presentation	CMKLR1
module3_leukocyte_proliferation	SELPLG
module8_oxidative_phosphorylation	ARPC3
module8_oxidative_phosphorylation	VPS29
module1_response_to_reactive_oxygen_species	ALDH2
module7_cytoplasmic_translation	RPL6
module5_interferon	OAS1
module5_interferon	OAS3
module5_interferon	OAS2
module3_leukocyte_proliferation	TESC
module3_leukocyte_proliferation	TAOK3
module8_oxidative_phosphorylation	RPLP0
module1_response_to_reactive_oxygen_species	PXN
module8_oxidative_phosphorylation	COX6A1
module5_interferon	OASL
module3_leukocyte_proliferation	TMEM120B
module3_leukocyte_proliferation	RHOF
module8_oxidative_phosphorylation	ARL6IP4
module1_response_to_reactive_oxygen_species	GLT1D1
module8_oxidative_phosphorylation	RAN
module8_oxidative_phosphorylation	SAP18
module7_cytoplasmic_translation	RPL21
module8_oxidative_phosphorylation	POMP
module1_response_to_reactive_oxygen_species	ALOX5AP
module3_leukocyte_proliferation	HSPH1
module5_interferon	EPSTI1
module7_cytoplasmic_translation	TPT1
module3_leukocyte_proliferation	LPAR6
module4_actin_filament	KLF12
module8_oxidative_phosphorylation	COMMD6
module1_response_to_reactive_oxygen_species	KCTD12
module2_il1_mediated_pathway	GPR183
module1_response_to_reactive_oxygen_species	TNFSF13B
module1_response_to_reactive_oxygen_species	IRS2
module1_response_to_reactive_oxygen_species	RNASE6
module1_response_to_reactive_oxygen_species	RNASE1
module1_response_to_reactive_oxygen_species	RNASE2
module8_oxidative_phosphorylation	SLC7A7
module8_oxidative_phosphorylation	PSME1
module5_interferon	PSME2
module8_oxidative_phosphorylation	NEDD8
module1_response_to_reactive_oxygen_species	LTB4R
module2_il1_mediated_pathway	NFKBIA
module7_cytoplasmic_translation	RPS29
module8_oxidative_phosphorylation	RPL36AL
module3_leukocyte_proliferation	GNG2
module5_interferon	SAMD4A
module3_leukocyte_proliferation	GCH1
module8_oxidative_phosphorylation	LGALS3
module1_response_to_reactive_oxygen_species	HIF1A
module4_actin_filament	SGPP1
module1_response_to_reactive_oxygen_species	ZFP36L1
module1_response_to_reactive_oxygen_species	ACTN1
module8_oxidative_phosphorylation	ERH
module8_oxidative_phosphorylation	NPC2
module2_il1_mediated_pathway	FOS
module8_oxidative_phosphorylation	SLIRP
module8_oxidative_phosphorylation	CALM1
module3_leukocyte_proliferation	CCDC88C
module8_oxidative_phosphorylation	NDUFB1
module8_oxidative_phosphorylation	SERPINA1
module1_response_to_reactive_oxygen_species	CLMN
module3_leukocyte_proliferation	EVL
module3_leukocyte_proliferation	WARS
module8_oxidative_phosphorylation	HSP90AA1
module3_leukocyte_proliferation	CKB
module1_response_to_reactive_oxygen_species	TDRD9
module8_oxidative_phosphorylation	SIVA1
module3_leukocyte_proliferation	PLD4
module8_oxidative_phosphorylation	CRIP1
module4_actin_filament	SPRED1
module1_response_to_reactive_oxygen_species	THBS1
module8_oxidative_phosphorylation	SRP14
module8_oxidative_phosphorylation	PDIA3
module7_cytoplasmic_translation	SERF2
module7_cytoplasmic_translation	B2M
module8_oxidative_phosphorylation	LYSMD2
module1_response_to_reactive_oxygen_species	RAB27A
module1_response_to_reactive_oxygen_species	AQP9
module8_oxidative_phosphorylation	ANXA2
module8_oxidative_phosphorylation	RPS27L
module3_leukocyte_proliferation	APH1B
module8_oxidative_phosphorylation	PPIB
module3_leukocyte_proliferation	OAZ2
module8_oxidative_phosphorylation	RPL4
module4_actin_filament	CALML4
module7_cytoplasmic_translation	RPLP1
module1_response_to_reactive_oxygen_species	PKM
module3_leukocyte_proliferation	CSK
module8_oxidative_phosphorylation	COX5A
module3_leukocyte_proliferation	PPCDC
module3_leukocyte_proliferation	C15orf39
module1_response_to_reactive_oxygen_species	PSTPIP1
module8_oxidative_phosphorylation	PSMA4
module3_leukocyte_proliferation	BCL2A1
module8_oxidative_phosphorylation	SEC11A
module5_interferon	ISG20
module1_response_to_reactive_oxygen_species	ANPEP
module3_leukocyte_proliferation	IDH2
module8_oxidative_phosphorylation	CIB1
module1_response_to_reactive_oxygen_species	FES
module3_leukocyte_proliferation	HAGH
module1_response_to_reactive_oxygen_species	MSRB1
module7_cytoplasmic_translation	RPS2
module3_leukocyte_proliferation	SNN
module4_actin_filament	XYLT1
module7_cytoplasmic_translation	RPS15A
module3_leukocyte_proliferation	SYT17
module1_response_to_reactive_oxygen_species	METTL9
module3_leukocyte_proliferation	IL21R
module3_leukocyte_proliferation	SPN
module3_leukocyte_proliferation	QPRT
module8_oxidative_phosphorylation	CORO1A
module3_leukocyte_proliferation	ITGAL
module8_oxidative_phosphorylation	PYCARD
module1_response_to_reactive_oxygen_species	ITGAM
module3_leukocyte_proliferation	VPS35
module1_response_to_reactive_oxygen_species	CES1
module5_interferon	MT2A
module1_response_to_reactive_oxygen_species	MT1F
module1_response_to_reactive_oxygen_species	MT1X
module1_response_to_reactive_oxygen_species	CMTM2
module3_leukocyte_proliferation	TPPP3
module3_leukocyte_proliferation	ZDHHC1
module8_oxidative_phosphorylation	NUTF2
module8_oxidative_phosphorylation	PSMB10
module1_response_to_reactive_oxygen_species	HP
module8_oxidative_phosphorylation	HSBP1
module8_oxidative_phosphorylation	COTL1
module1_response_to_reactive_oxygen_species	CRISPLD2
module7_cytoplasmic_translation	COX4I1
module7_cytoplasmic_translation	CYBA
module8_oxidative_phosphorylation	APRT
module7_cytoplasmic_translation	RPL13
module3_leukocyte_proliferation	VPS53
module4_actin_filament	RAP1GAP2
module3_leukocyte_proliferation	P2RX1
module3_leukocyte_proliferation	CXCL16
module3_leukocyte_proliferation	VMO1
module7_cytoplasmic_translation	PFN1
module3_leukocyte_proliferation	SCIMP
module8_oxidative_phosphorylation	C1QBP
module5_interferon	XAF1
module6_antigen_processing_presentation	CLEC10A
module1_response_to_reactive_oxygen_species	ASGR2
module1_response_to_reactive_oxygen_species	ASGR1
module8_oxidative_phosphorylation	EIF5A
module8_oxidative_phosphorylation	CD68
module8_oxidative_phosphorylation	TRAPPC1
module7_cytoplasmic_translation	RPL26
module1_response_to_reactive_oxygen_species	GAS7
module8_oxidative_phosphorylation	UBB
module3_leukocyte_proliferation	SLC5A10
module3_leukocyte_proliferation	WSB1
module8_oxidative_phosphorylation	LGALS9
module3_leukocyte_proliferation	UNC119
module7_cytoplasmic_translation	RPL23A
module1_response_to_reactive_oxygen_species	CPD
module1_response_to_reactive_oxygen_species	EVI2A
module5_interferon	CCL2
module5_interferon	SLFN5
module2_il1_mediated_pathway	CCL3
module7_cytoplasmic_translation	RPL23
module7_cytoplasmic_translation	RPL19
module7_cytoplasmic_translation	EIF1
module7_cytoplasmic_translation	RPL27
module5_interferon	IFI35
module1_response_to_reactive_oxygen_species	GRN
module3_leukocyte_proliferation	GNGT2
module3_leukocyte_proliferation	ABI3
module4_actin_filament	ABCC3
module8_oxidative_phosphorylation	NME1
module8_oxidative_phosphorylation	SUPT4H1
module8_oxidative_phosphorylation	LIMD2
module3_leukocyte_proliferation	CD79B
module3_leukocyte_proliferation	ICAM2
module1_response_to_reactive_oxygen_species	MAP2K6
module3_leukocyte_proliferation	CDC42EP4
module7_cytoplasmic_translation	RPL38
module3_leukocyte_proliferation	CD300A
module3_leukocyte_proliferation	CD300C
module3_leukocyte_proliferation	RAB37
module8_oxidative_phosphorylation	SUMO2
module3_leukocyte_proliferation	TMC6
module8_oxidative_phosphorylation	SYNGR2
module5_interferon	LGALS3BP
module5_interferon	RNF213
module8_oxidative_phosphorylation	ACTG1
module3_leukocyte_proliferation	SECTM1
module8_oxidative_phosphorylation	MYL12A
module8_oxidative_phosphorylation	MYL12B
module3_leukocyte_proliferation	EPB41L3
module8_oxidative_phosphorylation	NDUFV2
module3_leukocyte_proliferation	RBBP8
module4_actin_filament	SETBP1
module8_oxidative_phosphorylation	RPL17
module3_leukocyte_proliferation	MBD2
module1_response_to_reactive_oxygen_species	SERPINB2
module1_response_to_reactive_oxygen_species	SERPINB10
module3_leukocyte_proliferation	NFATC1
module3_leukocyte_proliferation	FAM110A
module8_oxidative_phosphorylation	FKBP1A
module1_response_to_reactive_oxygen_species	SIRPA
module8_oxidative_phosphorylation	SNRPB
module5_interferon	SIGLEC1
module8_oxidative_phosphorylation	C20orf27
module1_response_to_reactive_oxygen_species	RNF24
module1_response_to_reactive_oxygen_species	PLCB1
module3_leukocyte_proliferation	DSTN
module1_response_to_reactive_oxygen_species	CD93
module7_cytoplasmic_translation	CST3
module2_il1_mediated_pathway	ID1
module3_leukocyte_proliferation	HCK
module3_leukocyte_proliferation	PLAGL2
module3_leukocyte_proliferation	MAFB
module3_leukocyte_proliferation	ADA
module3_leukocyte_proliferation	CD40
module3_leukocyte_proliferation	CEBPB
module3_leukocyte_proliferation	PTPN1
module3_leukocyte_proliferation	TUBB1
module8_oxidative_phosphorylation	PSMA7
module7_cytoplasmic_translation	RPS21
module8_oxidative_phosphorylation	PPDPF
module5_interferon	HELZ2
module3_leukocyte_proliferation	RGS19
module8_oxidative_phosphorylation	CFD
module8_oxidative_phosphorylation	GPX4
module8_oxidative_phosphorylation	CIRBP
module8_oxidative_phosphorylation	NDUFS7
module7_cytoplasmic_translation	RPS15
module7_cytoplasmic_translation	OAZ1
module3_leukocyte_proliferation	S1PR4
module8_oxidative_phosphorylation	EEF2
module7_cytoplasmic_translation	RPL36
module8_oxidative_phosphorylation	STXBP2
module1_response_to_reactive_oxygen_species	RETN
module7_cytoplasmic_translation	RPS28
module3_leukocyte_proliferation	ICAM4
module8_oxidative_phosphorylation	ICAM3
module3_leukocyte_proliferation	SLC44A2
module8_oxidative_phosphorylation	C19orf38
module8_oxidative_phosphorylation	CALR
module8_oxidative_phosphorylation	GADD45GIP1
module3_leukocyte_proliferation	LYL1
module8_oxidative_phosphorylation	C19orf53
module3_leukocyte_proliferation	PKN1
module3_leukocyte_proliferation	CYP4F22
module3_leukocyte_proliferation	RAB8A
module5_interferon	HSH2D
module3_leukocyte_proliferation	FAM32A
module3_leukocyte_proliferation	KLF2
module8_oxidative_phosphorylation	BST2
module8_oxidative_phosphorylation	PGLS
module7_cytoplasmic_translation	RPL18A
module8_oxidative_phosphorylation	IFI30
module3_leukocyte_proliferation	LRRC25
module3_leukocyte_proliferation	SSBP4
module7_cytoplasmic_translation	UBA52
module8_oxidative_phosphorylation	COPE
module8_oxidative_phosphorylation	NDUFA13
module3_leukocyte_proliferation	PDCD5
module8_oxidative_phosphorylation	FXYD5
module8_oxidative_phosphorylation	COX6B1
module8_oxidative_phosphorylation	HCST
module7_cytoplasmic_translation	TYROBP
module3_leukocyte_proliferation	TBCB
module8_oxidative_phosphorylation	PSMD8
module8_oxidative_phosphorylation	EIF3K
module8_oxidative_phosphorylation	GMFG
module7_cytoplasmic_translation	RPS16
module3_leukocyte_proliferation	PSMC4
module1_response_to_reactive_oxygen_species	PLD3
module1_response_to_reactive_oxygen_species	BLVRB
module3_leukocyte_proliferation	CEACAM3
module7_cytoplasmic_translation	RPS19
module3_leukocyte_proliferation	POU2F2
module3_leukocyte_proliferation	DEDD2
module1_response_to_reactive_oxygen_species	ETHE1
module2_il1_mediated_pathway	FOSB
module3_leukocyte_proliferation	PPM1N
module3_leukocyte_proliferation	VASP
module8_oxidative_phosphorylation	SNRPD2
module6_antigen_processing_presentation	PTGIR
module8_oxidative_phosphorylation	AP2S1
module3_leukocyte_proliferation	C5AR1
module7_cytoplasmic_translation	EMP3
module7_cytoplasmic_translation	RPL18
module8_oxidative_phosphorylation	BAX
module7_cytoplasmic_translation	FTL
module8_oxidative_phosphorylation	CD37
module7_cytoplasmic_translation	RPL13A
module7_cytoplasmic_translation	RPS11
module8_oxidative_phosphorylation	FCGRT
module3_leukocyte_proliferation	RRAS
module3_leukocyte_proliferation	AP2A1
module6_antigen_processing_presentation	ATF5
module3_leukocyte_proliferation	SIGLEC10
module1_response_to_reactive_oxygen_species	FPR1
module6_antigen_processing_presentation	FPR3
module1_response_to_reactive_oxygen_species	NLRP12
module7_cytoplasmic_translation	RPS9
module3_leukocyte_proliferation	LILRB2
module8_oxidative_phosphorylation	LILRA5
module3_leukocyte_proliferation	LAIR1
module3_leukocyte_proliferation	LILRB1
module3_leukocyte_proliferation	LILRA1
module7_cytoplasmic_translation	RPL28
module3_leukocyte_proliferation	ISOC2
module7_cytoplasmic_translation	RPS5
module1_response_to_reactive_oxygen_species	IL17RA
module3_leukocyte_proliferation	BID
module5_interferon	USP18
module3_leukocyte_proliferation	RGL4
module8_oxidative_phosphorylation	CHCHD10
module8_oxidative_phosphorylation	MIF
module8_oxidative_phosphorylation	UQCR10
module3_leukocyte_proliferation	HMOX1
module5_interferon	APOL6
module8_oxidative_phosphorylation	EIF3D
module8_oxidative_phosphorylation	RAC2
module1_response_to_reactive_oxygen_species	LGALS2
module7_cytoplasmic_translation	LGALS1
module5_interferon	APOBEC3A
module3_leukocyte_proliferation	APOBEC3C
module3_leukocyte_proliferation	APOBEC3G
module7_cytoplasmic_translation	RPL3
module1_response_to_reactive_oxygen_species	SYNGR1
module8_oxidative_phosphorylation	ST13
module8_oxidative_phosphorylation	RBX1
module8_oxidative_phosphorylation	SMDT1
module8_oxidative_phosphorylation	NDUFA6
module1_response_to_reactive_oxygen_species	TSPO
module3_leukocyte_proliferation	PRR5
module5_interferon	SCO2
module8_oxidative_phosphorylation	TYMP
module3_leukocyte_proliferation	SAMSN1
module3_leukocyte_proliferation	SOD1
module5_interferon	MX2
module5_interferon	MX1
module3_leukocyte_proliferation	CSTB
module3_leukocyte_proliferation	PFKL
module3_leukocyte_proliferation	S100B
module7_cytoplasmic_translation	MT-CO1
module7_cytoplasmic_translation	MT-CO2
module7_cytoplasmic_translation	MT-CO3
module7_cytoplasmic_translation	MT-ND4
