# Supplementary material for: Single-cell transcriptional landscape of peripheral myeloid cells in autoimmune diseases
Source: iScience. 2025 Jul 1;28(8):113026. doi: 10.1016/j.isci.2025.113026 (PMC12283746; doi:10.1016/j.isci.2025.113026)
Supplement: Table S4. GWAS studies used in the heritability analysis, related to Figure 6 [file mmc3.xls]

## Sheet: Sheet1
Abbreviation	Disease	Disease_Group	Accession
AS	Ankylosing spondylitis	Autoimmune diseases	GCST005529
AST	Asthma	Autoimmune diseases	GCST010042
ATD	Autoimmune thyroid disease	Autoimmune diseases	GCST010571
CD	Celiac disease	Autoimmune diseases	GCST005523
IBD	Inflammatory bowel disease	Autoimmune diseases	GCST004131
IgAD	Selective IgA deficiency	Autoimmune diseases	GCST003814
JIA	Juvenile idiopathic arthritis	Autoimmune diseases	GCST005528
MG	Myasthenia gravis	Autoimmune diseases	GCST90093061
MS	Multiple sclerosis	Autoimmune diseases	GCST005531
PA	Psoriatic arthritis	Autoimmune diseases	GCST007043
PBC	Primary biliary cirrhosis	Autoimmune diseases	GCST90061440
PSC	Primary sclerosing cholangitis	Autoimmune diseases	GCST004030
PV	Psoriasis	Autoimmune diseases	GCST005527
RA	Rheumatoid arthritis	Autoimmune diseases	GCST90132222
SJS	Sjogren syndrome	Autoimmune diseases	GCST90018920
SLE	Systemic lupus erythematosus	Autoimmune diseases	GCST011096
SS	Systemic sclerosis	Autoimmune diseases	GCST90014023
T1D	Type 1 diabetes	Autoimmune diseases	GCST005536
VIT	Vitiligo	Autoimmune diseases	GCST004785
basophil	Basophil count	Blood traits	GCST90002292
CRP	C-reactive protein levels	Blood traits	GCST90029070
eosinophil	Eosinophil count	Blood traits	GCST90002298
erythrocyte	Erythrocyte count	Blood traits	GCST90002403
granulocyte	Granulocyte count	Blood traits	GCST004614
hematocrit	Hematocrit	Blood traits	GCST90002304
hemoglobin_measurement	Hemoglobin measurement	Blood traits	GCST90002310
leukocyte	Leukocyte count	Blood traits	GCST90002407
Lymphocyte	Lymphocyte count	Blood traits	GCST90002316
mean_corpuscular_volume	Mean corpuscular volume	Blood traits	GCST90002334
monocyte	Monocyte count	Blood traits	GCST90002340
myeloid_white	Myeloid white cell count	Blood traits	GCST90002374
Neutrophil	Neutrophil count	Blood traits	GCST90002351
platelet	Platelet count	Blood traits	GCST90002357
reticulocyte	Reticulocyte count	Blood traits	GCST90002405
AD	Alzheimer disease	Other diseases	GCST007320
BIP	Bipolar disorder	Other diseases	GCST008103
CAD	Coronary artery disease	Other diseases	GCST90132315
HF	Heart failure	Other diseases	GCST90162626
MDD	Major depressive disorder	Other diseases	GCST005839
MI	Myocardial infarction	Other diseases	GCST011365
PD	Parkinson disease	Other diseases	GCST009325
SCZ	Schizophrenia	Other diseases	GCST90128471
STK	Stroke	Other diseases	GCST006906
