# Supplementary material for: Single-cell transcriptional landscape of peripheral myeloid cells in autoimmune diseases
Source: iScience. 2025 Jul 1;28(8):113026. doi: 10.1016/j.isci.2025.113026 (PMC12283746; doi:10.1016/j.isci.2025.113026)
Supplement: Table S5. Cell origin of the dataset, related to Figure 1 [file mmc4.xls]

## Sheet: Sheet1
Dataset	AXL_DC	CD1C_cDC	CLEC9A_cDC	comple_ncMo	IL1B_cMo	ISG_cDC	ISG_cMo	MHC_II_cMo	Mo_DC	ncMo	pDC	ITGAM_cMo	FADS_cMo
E-GEAD-635	16	412	41	521	2899	54	3002	3206	995	2691	199	5328	5319
GSE133028	10	192	21	114	951	23	1093	1322	378	1454	186	1977	1774
GSE134809	11	178	22	80	248	23	394	741	205	917	137	1065	781
GSE135779	71	1264	134	1421	8100	280	8566	9494	3239	7101	943	12757	10311
GSE138266	8	186	18	120	349	6	382	929	265	671	155	1948	1339
GSE157278	18	173	19	138	1014	30	570	730	340	919	137	881	749
GSE185857	13	182	12	132	1076	11	725	1321	416	957	174	1926	1759
GSE194315	96	3347	275	1368	19493	241	10947	15657	6007	12771	1833	22869	25713
GSE198616	16	213	21	132	299	14	580	773	222	781	131	1256	875
GSE207633	23	346	33	1261	2672	60	4155	3133	1138	3736	490	6189	7305
GSE231794	38	400	60	341	2747	51	2527	2466	633	2304	297	3395	3502
HRA000155	68	934	94	1174	3097	125	4911	5003	1707	5785	589	8804	7577
T1D_data	28	523	35	147	2214	20	692	2050	932	1239	593	2790	2083
